# Supplementary material for: Genome-wide identification of the bZIP transcription factor family and expression analysis under abiotic stress in Zanthoxylum bungeanum
Source: PLoS One. 2025 May 29;20(5):e0324447. doi: 10.1371/journal.pone.0324447 (PMC12122043; doi:10.1371/journal.pone.0324447)
Supplement: S1 Table — (XLSX) [file pone.0324447.s007.xlsx]

## Sheet: Sheet1
Table S1 Primers for real-time quantitative PCR.
Sequence ID	Primer ID	Primer Sequence
EVM0033673.1	EVM0033673.1_1_F	TGGACAAGCACCCAACGT
EVM0033673.1	EVM0033673.1_1_R	GACAGGGTTACGTCCGCG
EVM0023876.1	EVM0023876.1_1_F	AGCCGCAACAGCATCAGT
EVM0023876.1	EVM0023876.1_1_R	GTGGTTGTTGCTGCTGCC
EVM0001090.1	EVM0001090.1_1_F	ATCCACTGCCCCTGGACA
EVM0001090.1	EVM0001090.1_1_R	TGTGGCTGCACTGAAGGG
EVM0081289.1	EVM0081289.1_1_F	CTGCTGCACGTGGAGTCA
EVM0081289.1	EVM0081289.1_1_R	ACCACCACCATCTGCTGC
