# Supplementary material for: Genome-wide identification of the bZIP transcription factor family and expression analysis under abiotic stress in Zanthoxylum bungeanum
Source: PLoS One. 2025 May 29;20(5):e0324447. doi: 10.1371/journal.pone.0324447 (PMC12122043; doi:10.1371/journal.pone.0324447)
Supplement: S2 Table — (XLSX) [file pone.0324447.s008.xlsx]

## Sheet: Sheet1
Table S2 Classification and characterization of the putative bZIP gene family in Zanthoxylum bungeanum.
Gene_name	Amino acid no.	mw	pl	Corresponding Chromosome_name	Genetic location		Copy mode	Subfamily
EVM0063110.1	111	12111.5	5.25	CHR1	80663757	80667658	WGD or Segmental	G
EVM0017375.1	123	13993.8	9.51	CHR44	6199440	6200106	WGD or Segmental	S
EVM0078430.1	133	14813.6	5.64	CHR42	37461373	37462217	Dispersed	E
EVM0011578.1	134	15930.2	9.59	ctg004338_np512	43986	44536	Dispersed	S
EVM0087515.1	135	15464.6	7.87	CHR18	11755808	11756241	WGD or Segmental	S
EVM0073603.1	136	16203.1	9.15	CHR1	3406860	3408366	WGD or Segmental	S
EVM0022153.1	137	16151.2	6.44	CHR35	3402064	3402672	WGD or Segmental	S
EVM0048345.1	140	16395.4	6.32	CHR27	54655440	54655859	WGD or Segmental	S
EVM0053985.1	140	16395.4	6.32	CHR31	60980654	60981073	WGD or Segmental	S
EVM0068091.1	140	16482.5	6.32	CHR31	61032823	61033611	WGD or Segmental	S
EVM0017748.1	140	16424.4	6.84	CHR31	61727585	61728004	WGD or Segmental	S
EVM0075966.1	142	16767.8	6.44	CHR35	2573324	2573749	WGD or Segmental	S
EVM0037161.1	142	16844	6.44	CHR35	2221048	2221855	WGD or Segmental	S
EVM0094421.1	142	16844	6.44	CHR35	1831154	1831907	WGD or Segmental	S
EVM0009652.1	144	16431.8	8.85	CHR18	12330940	12335958	WGD or Segmental	S
EVM0071966.1	146	16734	7.9	CHR4	85238417	85240005	WGD or Segmental	S
EVM0063859.1	146	16736	7.9	CHR4	59653844	59655402	Dispersed	S
EVM0038489.1	153	17597	7.87	CHR50	18948388	18949715	WGD or Segmental	S
EVM0023004.1	156	18051.5	7.86	CHR50	18180129	18181435	Dispersed	S
EVM0069775.1	158	18026.1	6.06	CHR26	9109943	9111091	WGD or Segmental	S
EVM0027727.1	159	17867.1	6.91	CHR34	26110306	26110782	Dispersed	S
EVM0030183.1	161	18038.3	9.27	CHR63	9256610	9257092	WGD or Segmental	I
EVM0064071.1	161	18038.3	9.27	CHR63	9644244	9644726	WGD or Segmental	I
EVM0018138.1	164	18930.5	8.58	CHR2	116685159	116688212	Dispersed	E
EVM0094536.1	164	18835.5	9.1	CHR2	116784028	116787083	WGD or Segmental	E
EVM0066568.1	165	18685.6	6.76	CHR10	35544030	35545249	Dispersed	H
EVM0033673.1	165	18627.6	7.96	CHR10	37591054	37592873	Dispersed	H
EVM0083871.1	165	18641.6	7.96	CHR42	25363264	25365099	Dispersed	H
EVM0023477.1	166	18443.6	6.98	CHR52	2393610	2395204	WGD or Segmental	S
EVM0019266.1	166	18455.7	8.1	CHR2	79927403	79927900	WGD or Segmental	S
EVM0064161.1	166	18455.7	8.1	CHR2	11924866	11926426	WGD or Segmental	S
EVM0013135.1	168	18281.1	9.56	CHR13	75792927	75796210	WGD or Segmental	H
EVM0031355.1	170	19821.2	9.13	CHR51	30444870	30445379	Dispersed	G
EVM0003458.1	171	19734.2	7.94	CHR28	12685691	12686203	Tandem	S
EVM0027532.1	171	19734.2	7.94	CHR28	12556630	12557391	WGD or Segmental	S
EVM0029400.1	171	19764.2	7.94	CHR28	12057037	12057549	WGD or Segmental	S
EVM0074102.1	171	18424.2	9.51	CHR13	76651997	76655899	WGD or Segmental	H
EVM0018015.1	171	19462.2	9.83	CHR45	47362585	47363621	Dispersed	E
EVM0062490.1	174	20088	9.52	CHR50	5905265	5907451	WGD or Segmental	E
EVM0049372.1	175	19729.7	9.64	CHR64	25222539	25223843	Dispersed	J
EVM0055911.1	186	21731.3	10.29	CHR63	1997028	1997585	WGD or Segmental	S
EVM0017380.1	186	21747.3	10.29	CHR63	1573750	1575232	WGD or Segmental	S
EVM0013941.1	188	20961.3	6.76	CHR2	52393350	52394552	WGD or Segmental	G
EVM0071026.1	188	21642.5	10.69	CHR16	82190667	82191503	WGD or Segmental	S
EVM0097249.1	188	21691.5	10.69	CHR16	82378018	82378755	WGD or Segmental	S
EVM0051815.1	189	21732.4	10.22	CHR16	77007399	77007965	WGD or Segmental	S
EVM0051899.1	191	22089.6	5.45	CHR57	5765213	5765785	Dispersed	S
EVM0037657.1	191	21753.7	6.36	CHR6	96718752	96720034	WGD or Segmental	E
EVM0050677.1	191	21740.6	6.46	CHR6	96731963	96733384	Tandem	E
EVM0025424.1	191	21775.7	6.92	CHR6	96932296	96933398	WGD or Segmental	E
EVM0010745.1	191	21825.8	8.28	CHR51	4261812	4263196	WGD or Segmental	E
EVM0084925.1	194	21870.8	9.47	CHR20	51388402	51388983	Dispersed	S
EVM0027385.1	194	21910.8	9.47	CHR20	52894741	52895322	Dispersed	S
EVM0026088.1	196	22357.6	4.84	CHR3	112080973	112082375	Dispersed	I
EVM0054226.1	196	22648.1	5.72	CHR57	5536130	5536717	Dispersed	S
EVM0062294.1	197	22347	5.53	CHR10	58741824	58742414	Dispersed	S
EVM0066388.1	197	22539.2	5.66	CHR61	24067530	24068120	WGD or Segmental	S
EVM0015844.1	200	22826.7	5.98	CHR14	36868000	36868599	WGD or Segmental	S
EVM0049176.1	200	22854.7	5.98	CHR14	36544102	36544943	WGD or Segmental	S
EVM0090462.2	206	22804.1	9.57	CHR26	5105156	5106623	Dispersed	A
EVM0010591.1	212	23101.5	5.32	ctg018008_np512	2695	4099	WGD or Segmental	J
EVM0083288.1	217	23938.5	9.63	CHR26	5352999	5354494	WGD or Segmental	A
EVM0003158.1	218	24237.2	9.05	CHR1	44998590	45000450	WGD or Segmental	A
EVM0081666.1	222	24583.6	8.47	CHR1	44658105	44660406	WGD or Segmental	A
EVM0076674.1	223	25404.7	5.61	CHR20	42643942	42645265	WGD or Segmental	D
EVM0010906.1	225	26328.4	5.61	CHR38	47698992	47699696	WGD or Segmental	M
EVM0084990.1	225	26312.4	5.62	CHR38	48384520	48385224	WGD or Segmental	M
EVM0076179.1	225	26328.4	5.62	CHR38	48160769	48161473	WGD or Segmental	M
EVM0033722.1	225	25768.4	9.85	CHR7	103290494	103291479	WGD or Segmental	M
EVM0054977.1	226	25446.2	7.69	CHR60	12568268	12569739	Dispersed	G
EVM0039238.1	227	26581.6	5.58	CHR38	42564367	42565077	WGD or Segmental	M
EVM0017806.1	229	25746.6	8.71	CHR52	30245796	30247275	WGD or Segmental	G
EVM0023984.1	230	26015.6	5.41	CHR21	70971087	70971776	Proximal	D
EVM0018016.1	232	24985.9	4.85	CHR35	7829490	7831166	WGD or Segmental	J
EVM0035955.1	235	26003.1	10.17	CHR21	33484517	33485453	WGD or Segmental	A
EVM0048962.1	239	27673.3	5.13	CHR57	28353568	28354577	Dispersed	D
EVM0084215.1	240	27016.7	5.71	CHR38	48414171	48414890	WGD or Segmental	D
EVM0021439.1	240	26915.6	6.07	CHR44	11508605	11509324	Dispersed	D
EVM0024452.1	241	27978.7	5.01	CHR57	29029494	29030598	Dispersed	D
EVM0006030.1	241	26844.7	9.69	CHR26	4764552	4765524	WGD or Segmental	A
EVM0076454.1	242	27098	5.99	CHR38	42557386	42559192	WGD or Segmental	D
EVM0035699.1	243	27836.5	5.52	CHR29	44789065	44789865	Proximal	D
EVM0029433.1	247	27512.4	9.81	CHR26	4881447	4882423	WGD or Segmental	A
EVM0081628.1	252	28403.2	5.68	CHR38	47712724	47713479	WGD or Segmental	D
EVM0028330.1	256	27818	5.04	CHR1	64030730	64033501	WGD or Segmental	A
EVM0057046.1	257	28014.3	5.93	CHR28	58286017	58287826	WGD or Segmental	F
EVM0092251.1	258	28149.4	7.76	CHR31	43073116	43076514	Proximal	A
EVM0061419.1	261	28763.1	5.81	CHR22	31771843	31772625	WGD or Segmental	F
EVM0051481.1	261	29738.7	5.87	CHR20	60078942	60080296	WGD or Segmental	D
EVM0014588.1	263	28948.3	5.73	CHR22	30978566	30981486	WGD or Segmental	F
EVM0033636.1	265	30141.3	5.42	CHR21	70834272	70837039	WGD or Segmental	D
EVM0021546.1	265	29130.3	9.62	CHR44	3329905	3331099	WGD or Segmental	A
EVM0088062.1	266	29237.5	9.62	CHR44	3926492	3927685	WGD or Segmental	A
EVM0043321.1	270	29243.6	5.94	CHR2	30182773	30184164	WGD or Segmental	F
EVM0080627.1	270	29243.6	5.94	CHR2	30713126	30715693	WGD or Segmental	F
EVM0092642.1	270	29506	5.94	CHR34	18316535	18319650	WGD or Segmental	F
EVM0043300.2	270	29449.9	6.07	CHR8	18689640	18692637	Dispersed	F
EVM0044616.1	276	31400.8	5.93	CHR21	71369044	71371897	WGD or Segmental	D
EVM0021391.1	277	30588.4	6.63	CHR1	65201345	65203886	WGD or Segmental	I
EVM0012660.2	279	30830.2	9.3	CHR21	26322284	26323709	WGD or Segmental	A
EVM0065432.1	283	32253.4	5.45	CHR29	44671606	44672454	Proximal	D
EVM0081116.1	284	31300.1	5.8	CHR1	63791033	63794369	WGD or Segmental	A
EVM0000485.1	284	31299.1	6.7	CHR1	63548911	63552263	WGD or Segmental	A
EVM0066875.1	285	30951	5.29	CHR31	43243563	43247599	Proximal	A
EVM0040415.1	285	31604.7	5.95	CHR24	69707976	69714137	Dispersed	A
EVM0010892.1	286	31805.9	5.95	CHR26	50370263	50376202	WGD or Segmental	A
EVM0047986.1	286	31819.9	5.95	CHR26	50579410	50585080	Proximal	A
EVM0054746.1	290	33054.5	9.71	CHR7	102985310	102991415	WGD or Segmental	M
EVM0095350.1	292	33189.5	5.93	CHR30	58451335	58454135	Dispersed	I
EVM0041096.1	295	32648.7	4.75	CHR21	20825421	20827937	WGD or Segmental	K
EVM0064899.1	296	32762.8	4.75	CHR21	21361725	21363861	WGD or Segmental	K
EVM0000165.1	296	32787.9	4.75	ctg013808_np512	783916	786342	WGD or Segmental	K
EVM0038369.1	300	32778.6	8.91	CHR13	81715232	81717838	WGD or Segmental	C
EVM0006715.1	301	33341.1	4.78	ctg011222_np512	33071	35683	WGD or Segmental	K
EVM0089642.2	302	34096.7	9.85	CHR65	11268012	11273870	Dispersed	A
EVM0037720.1	305	33962.5	6.71	CHR32	7732788	7734633	WGD or Segmental	E
EVM0031224.1	308	32493.4	10.13	CHR21	39094238	39095401	Dispersed	A
EVM0048110.1	309	34463	7.1	CHR32	7027149	7029002	WGD or Segmental	E
EVM0019352.1	310	34656.6	5.37	CHR45	23075208	23077443	Dispersed	E
EVM0025586.1	310	34702.7	5.37	CHR45	24001902	24004153	WGD or Segmental	E
EVM0088223.1	313	34800.3	7.1	CHR32	10419634	10421655	Proximal	E
EVM0052852.1	314	34991.2	6.4	CHR30	35005756	35007410	WGD or Segmental	E
EVM0075023.1	314	35000.2	6.46	ctg012132_np512	949452	951988	WGD or Segmental	E
EVM0001090.1	314	34700	7.04	CHR57	10810899	10817768	WGD or Segmental	A
EVM0024833.1	314	34794	7.84	CHR57	11223143	11224467	WGD or Segmental	A
EVM0016909.1	314	35283.2	8.69	CHR1	81248819	81252409	WGD or Segmental	A
EVM0024762.2	314	35342.3	8.9	CHR1	81065666	81070997	WGD or Segmental	A
EVM0005985.1	318	35459	8.51	CHR32	10270395	10272893	Proximal	E
EVM0078201.1	319	36046.3	5.88	CHR11	80613321	80616065	WGD or Segmental	A
EVM0006218.1	319	35951.3	6.41	CHR11	80677569	80685588	WGD or Segmental	A
EVM0038870.1	319	35897.2	6.47	CHR11	80842441	80845187	WGD or Segmental	A
EVM0092712.1	321	36157.5	6.47	CHR11	81558865	81564851	WGD or Segmental	A
EVM0096699.1	322	35831.7	6.26	CHR31	26492510	26493907	WGD or Segmental	A
EVM0021196.1	323	35955.8	6	CHR31	25747929	25749308	WGD or Segmental	A
EVM0019834.1	323	36382.2	6.48	CHR35	10048082	10053852	Proximal	A
EVM0065873.1	323	36386.2	6.94	CHR35	9975246	9982140	Proximal	A
EVM0080436.1	323	36330.2	7.76	CHR35	9893295	9898733	WGD or Segmental	A
EVM0081459.1	324	34480.2	5.14	CHR47	19640119	19642819	WGD or Segmental	C
EVM0086684.1	324	34484.2	5.14	CHR36	35806454	35809157	WGD or Segmental	C
EVM0038341.1	324	36343.3	8.9	CHR31	43824893	43833859	WGD or Segmental	A
EVM0007337.1	324	36355.4	8.9	CHR31	44547533	44556030	Dispersed	A
EVM0096754.1	326	36423.6	5.51	CHR59	1872215	1875442	WGD or Segmental	I
EVM0061727.1	326	36562.7	6.27	CHR33	53858489	53862285	WGD or Segmental	I
EVM0033560.1	327	35236.2	7.68	CHR13	82130046	82132830	WGD or Segmental	C
EVM0054159.1	328	36465.7	5.53	CHR28	50497673	50517161	Tandem	I
EVM0006163.1	328	36546.9	5.68	CHR28	50676317	50695584	Tandem	I
EVM0052756.1	328	36798.5	7.08	CHR37	9124995	9128803	Dispersed	D
EVM0006585.2	328	36799.4	7.08	CHR31	48616268	48620847	WGD or Segmental	D
EVM0066912.1	332	36670.8	6.91	CHR21	61743299	61747079	WGD or Segmental	I
EVM0035703.1	332	36726.8	6.94	CHR21	61571629	61575209	WGD or Segmental	I
EVM0000391.1	332	36730.8	6.94	CHR21	61380702	61384320	WGD or Segmental	I
EVM0096393.1	336	37830.8	8.84	CHR2	116678449	116680820	WGD or Segmental	M
EVM0081975.1	337	38023.2	9.08	CHR2	116761010	116763372	WGD or Segmental	E
EVM0006859.1	339	35649.3	6.51	CHR31	51953930	51958142	WGD or Segmental	G
EVM0019467.1	340	37835.3	6.9	CHR33	45080559	45083332	WGD or Segmental	E
EVM0045780.1	340	37533.9	7.21	CHR35	45844526	45849659	WGD or Segmental	I
EVM0096597.1	340	37835.5	7.23	CHR33	44106625	44110892	WGD or Segmental	E
EVM0058424.1	340	37456.8	7.97	CHR1	64450851	64454840	WGD or Segmental	I
EVM0036493.1	343	38415.1	5.4	CHR35	55764903	55766333	Dispersed	A
EVM0033986.1	343	38358.4	7.1	CHR7	88774873	88778879	WGD or Segmental	D
EVM0074209.1	343	37793.2	7.24	CHR44	20969686	20976630	WGD or Segmental	I
EVM0067689.1	344	37685	7.97	CHR1	65625660	65629650	WGD or Segmental	I
EVM0011706.1	346	38795.6	5.41	CHR2	19085665	19087089	WGD or Segmental	A
EVM0092837.1	346	38852.6	5.51	CHR2	86132723	86134136	WGD or Segmental	A
EVM0000061.1	347	38875.7	5.46	CHR2	22014509	22017681	WGD or Segmental	A
EVM0002949.1	351	36711.3	5.33	CHR63	16210182	16215413	WGD or Segmental	G
EVM0033304.1	351	36852.5	5.44	CHR63	25037645	25040001	WGD or Segmental	G
EVM0057718.1	351	36998.8	5.57	CHR40	43016537	43019320	WGD or Segmental	G
EVM0071392.1	358	40932.1	6.82	CHR1	72499644	72502338	WGD or Segmental	D
EVM0091018.1	359	39369.8	5.92	CHR16	45013743	45015645	WGD or Segmental	I
EVM0068791.1	359	39495.9	6.07	CHR16	27380148	27382146	WGD or Segmental	I
EVM0073702.1	359	40268.5	8.81	CHR24	5084881	5089362	WGD or Segmental	D
EVM0017949.1	362	40980.9	6.03	CHR21	51981032	51986044	WGD or Segmental	D
EVM0081085.2	362	40912.2	7.14	CHR31	25766085	25771406	WGD or Segmental	D
EVM0057079.1	364	40736.5	9.11	CHR16	39562632	39568143	WGD or Segmental	D
EVM0076210.1	365	41358.3	5.9	CHR21	51390888	51394221	WGD or Segmental	D
EVM0060996.1	366	41258.2	5.37	CHR50	7720538	7722019	Dispersed	A
EVM0003795.3	366	40961.7	8.97	CHR16	39065991	39071542	WGD or Segmental	D
EVM0037954.1	367	41387.9	8.75	CHR50	8285896	8290564	Dispersed	A
EVM0032320.1	373	40246.3	5.8	CHR1	79547750	79551212	WGD or Segmental	J
EVM0007343.1	373	41890.5	6.65	CHR11	87528516	87532135	WGD or Segmental	E
EVM0086386.1	374	41935.5	6.37	CHR21	63666172	63670246	WGD or Segmental	E
EVM0092625.1	374	41935.5	6.37	CHR21	65288721	65291500	WGD or Segmental	E
EVM0006320.1	374	41705.1	7.01	CHR1	77789522	77792835	WGD or Segmental	E
EVM0043067.1	374	41766.2	7.01	CHR1	78091143	78094059	WGD or Segmental	E
EVM0052141.1	381	40055.2	7.16	CHR18	33491301	33496684	Dispersed	G
EVM0049236.1	383	43450.8	5.25	CHR30	58998339	59001834	Dispersed	I
EVM0094909.1	383	43873.5	6.94	CHR1	72748533	72752323	Proximal	D
EVM0036669.1	384	43456.2	6.52	CHR31	26457795	26461312	WGD or Segmental	D
EVM0036738.1	387	41441.9	6.34	CHR18	5819867	5823296	Dispersed	G
EVM0082521.1	387	41659.2	6.74	CHR18	6611788	6615285	WGD or Segmental	G
EVM0058950.1	390	43851.5	7.2	CHR42	49725526	49729911	Dispersed	D
EVM0026268.2	390	43865.5	7.2	CHR24	4317965	4322265	WGD or Segmental	D
EVM0083880.1	391	41548.4	9.02	CHR17	697344	700637	Dispersed	G
EVM0037203.1	392	42010.7	7.68	CHR6	105121309	105127177	Dispersed	G
EVM0024168.1	392	42030.8	7.68	CHR35	8393664	8406120	WGD or Segmental	G
EVM0070125.1	392	42145	7.68	CHR3	109056303	109063322	WGD or Segmental	G
EVM0029856.1	393	42455.8	6.18	CHR4	106142487	106158764	WGD or Segmental	J
EVM0074172.1	396	42009.7	7.1	CHR41	35003644	35006892	WGD or Segmental	G
EVM0095510.2	397	43044.3	5.25	CHR27	48948533	48952799	WGD or Segmental	C
EVM0010387.1	401	44182.4	8.77	CHR57	13372031	13380046	WGD or Segmental	A
EVM0013864.1	402	42309.5	6.43	CHR31	52075344	52081203	WGD or Segmental	G
EVM0078524.1	403	42767.2	6.28	CHR21	67984480	67988896	WGD or Segmental	G
EVM0008122.1	403	42799.2	6.28	CHR21	66702367	66706660	WGD or Segmental	G
EVM0081289.1	404	44528.9	8.76	CHR57	13583169	13585126	WGD or Segmental	A
EVM0028565.1	405	44436	6.8	CHR14	38583852	38587414	WGD or Segmental	D
EVM0037683.1	405	44436	6.8	CHR28	8945403	8949444	WGD or Segmental	D
EVM0037871.1	405	44436	6.8	CHR14	39178247	39182131	WGD or Segmental	D
EVM0025039.1	409	45278.6	7.15	CHR10	51918468	51925607	WGD or Segmental	D
EVM0035680.1	409	45278.6	7.15	CHR54	20168002	20175223	WGD or Segmental	D
EVM0022490.1	411	44359.8	6.42	CHR1	79523231	79526731	WGD or Segmental	J
EVM0080978.1	411	43678.1	6.68	CHR21	66367943	66373684	WGD or Segmental	G
EVM0052780.1	411	43608.7	8.4	CHR3	107827820	107831309	WGD or Segmental	G
EVM0015688.1	411	43577.7	8.62	CHR3	96638416	96643109	WGD or Segmental	G
EVM0069325.2	415	44126.4	8.56	CHR3	106072500	106077503	WGD or Segmental	G
EVM0024429.1	417	45350.3	6.13	CHR27	63576204	63579788	WGD or Segmental	I
EVM0030920.1	417	45347.3	6.22	CHR27	63866443	63870698	WGD or Segmental	I
EVM0034498.1	421	45983	6.05	CHR4	2506020	2509644	WGD or Segmental	I
EVM0054854.1	422	46515.4	6.13	CHR46	39774696	39778745	WGD or Segmental	D
EVM0003470.1	423	46079	6.05	CHR4	2559658	2562525	WGD or Segmental	I
EVM0031329.1	423	44620.7	6.88	CHR41	35723438	35727929	WGD or Segmental	G
EVM0063375.1	426	46531.6	6.01	CHR64	7711999	7716738	WGD or Segmental	I
EVM0061565.1	427	45848.4	5.92	CHR31	56075356	56079135	WGD or Segmental	J
EVM0079336.1	427	45647.1	6.18	CHR31	54860019	54863732	WGD or Segmental	J
EVM0041538.1	429	46958.1	6.1	CHR28	1254109	1257455	WGD or Segmental	I
EVM0016674.1	429	47550.5	9.3	CHR57	13822077	13824099	WGD or Segmental	A
EVM0041349.1	430	47029.1	6.01	CHR28	844853	849548	WGD or Segmental	I
EVM0015694.2	436	48093.8	9.46	CHR1	56982378	56985799	WGD or Segmental	A
EVM0000067.1	439	48175.3	6.08	CHR46	40958533	40964011	WGD or Segmental	D
EVM0087495.1	440	47705.3	9.16	CHR26	22862493	22866173	Dispersed	A
EVM0035584.1	442	47904.4	8.69	CHR26	23245143	23248391	WGD or Segmental	A
EVM0081697.1	442	47621.4	9.51	CHR2	41181147	41185265	WGD or Segmental	A
EVM0032083.1	443	47475.6	4.97	CHR4	11471290	11474820	Proximal	C
EVM0018159.1	443	49109.9	6.74	CHR21	66025159	66033494	WGD or Segmental	D
EVM0038591.2	443	47875.6	9.14	CHR28	53012079	53015298	WGD or Segmental	A
EVM0025816.2	443	47934.9	9.57	CHR47	1994526	1998831	Dispersed	A
EVM0025786.1	444	48111.2	9.08	CHR21	71946271	71948679	Dispersed	A
EVM0089087.1	445	48000.3	5.66	CHR27	50818418	50822514	WGD or Segmental	C
EVM0087216.1	445	48185	9.33	CHR34	26761967	26765746	WGD or Segmental	A
EVM0023876.1	445	48458.4	9.5	CHR50	24020841	24025201	WGD or Segmental	A
EVM0082118.2	446	48330.3	9.41	CHR29	2090651	2095267	Dispersed	A
EVM0096938.1	447	50112.8	8.14	CHR28	32395331	32400645	Tandem	D
EVM0034049.1	448	50375.1	8.1	CHR28	32353009	32359087	WGD or Segmental	D
EVM0020112.1	450	48122.3	5.34	CHR4	11565588	11568982	Proximal	C
EVM0086167.1	451	49912.8	6.49	CHR35	13628639	13637800	WGD or Segmental	D
EVM0085063.1	453	50179.1	6.49	CHR35	11554941	11565953	WGD or Segmental	D
EVM0078519.1	454	48608.3	9.11	CHR2	45336603	45339349	WGD or Segmental	A
EVM0068986.3	456	50069.1	6.4	CHR1	48903289	48911189	WGD or Segmental	I
EVM0059053.1	456	50149.2	6.58	CHR1	6136093	6140019	WGD or Segmental	I
EVM0020566.1	457	49657.4	9.47	CHR2	25582907	25587285	WGD or Segmental	A
EVM0013037.1	472	52547.5	7.24	CHR33	9543185	9548152	WGD or Segmental	D
EVM0011917.1	475	53114.1	7.3	ctg001310_np512	500814	505828	Dispersed	D
EVM0032454.1	475	53114.1	7.3	ctg015011_np512	981498	986521	Dispersed	D
EVM0029641.1	477	53172.1	7.36	CHR14	21516473	21521631	WGD or Segmental	D
EVM0036215.1	493	54415	6.36	CHR7	84432170	84437198	WGD or Segmental	D
EVM0089149.1	499	55759.8	6.26	CHR34	51201632	51208675	WGD or Segmental	D
EVM0077535.1	501	54951.8	6.9	CHR11	79458070	79462563	Proximal	J
EVM0093042.1	505	55771.5	7.29	CHR2	86383926	86389532	WGD or Segmental	D
EVM0094767.2	505	55700.4	7.31	CHR2	19322118	19328244	WGD or Segmental	D
EVM0081092.1	506	55909.4	6.77	CHR2	21638211	21643809	WGD or Segmental	D
EVM0070189.1	510	56064.8	6.73	CHR57	12940428	12944803	WGD or Segmental	J
EVM0038648.1	513	56193.9	7.98	CHR9	59824598	59828975	WGD or Segmental	J
EVM0067208.1	514	56454.2	7.22	CHR57	13019884	13024159	Proximal	J
EVM0016212.1	523	56752.3	5.73	CHR1	96796617	96799728	WGD or Segmental	B
EVM0077111.1	544	59117.4	6.07	CHR50	17820533	17825536	WGD or Segmental	I
EVM0087965.1	589	63991.2	6.3	CHR2	60824848	60828585	WGD or Segmental	I
EVM0046072.2	597	64858.2	6.26	CHR30	19993634	19998397	Dispersed	I
EVM0096081.1	598	64919.2	6.15	CHR52	26000229	26004498	WGD or Segmental	I
EVM0049676.1	599	65190.6	6.16	CHR2	65249903	65253760	WGD or Segmental	I
EVM0003250.1	718	77819.5	6.54	CHR1	98227401	98230603	WGD or Segmental	B
EVM0062482.1	733	79478.5	6.91	CHR1	97734931	97737532	WGD or Segmental	B
EVM0084815.1	734	79320.4	6.53	CHR1	96903800	96906447	WGD or Segmental	B
EVM0031796.1	735	78942.4	6.41	CHR57	9987278	9990519	WGD or Segmental	B
EVM0032698.1	736	79149.6	6.39	CHR57	9817487	9820170	WGD or Segmental	B
EVM0093426.1	736	79191.6	6.59	CHR57	10229877	10232560	WGD or Segmental	B
