# Supplementary material for: Genome-wide identification of the bZIP transcription factor family and expression analysis under abiotic stress in Zanthoxylum bungeanum
Source: PLoS One. 2025 May 29;20(5):e0324447. doi: 10.1371/journal.pone.0324447 (PMC12122043; doi:10.1371/journal.pone.0324447)
Supplement: S3 Table — (XLSX) [file pone.0324447.s009.xlsx]

## Sheet: Sheet1
Table S3. Subcellular localization (except the nucleus) of bZIP gene family in Zanthoxylum Bungeanum.
Gene name	Subcellular Localization	Gene name	Subcellular Localization
EVM0032698.1	endoplasmic reticulum	EVM0010906.1	cytoplasm
EVM0084990.1	cytoplasm	EVM0076674.1	mitochondria
EVM0059053.1	chloroplast	EVM0076179.1	cytoplasm
EVM0065432.1	chloroplast	EVM0094536.1	chloroplast
EVM0093426.1	endoplasmic reticulum	EVM0023984.1	cytoplasm
EVM0051481.1	mitochondria	EVM0003250.1	endoplasmic reticulum
EVM0044616.1	cytoplasm	EVM0024452.1	chloroplast
EVM0062490.1	peroxisome	EVM0063110.1	mitochondria
EVM0016212.1	endoplasmic reticulum	EVM0018138.1	chloroplast
EVM0048962.1	chloroplast	EVM0018016.1	extracellular matrix
EVM0033636.1	cytoplasm	EVM0039238.1	cytoplasm
EVM0068986.3	chloroplast
