# Supplementary material for: Genome-wide identification of the bZIP transcription factor family and expression analysis under abiotic stress in Zanthoxylum bungeanum
Source: PLoS One. 2025 May 29;20(5):e0324447. doi: 10.1371/journal.pone.0324447 (PMC12122043; doi:10.1371/journal.pone.0324447)
Supplement: S4 Table — (XLSX) [file pone.0324447.s010.xlsx]

## Sheet: Sheet1
Table S4. Orthologous gene annotation results of high levels' ZbbZIPs under multiple stress conditions.
Gene id	PreferredName	Subfamily	Annotation
EVM0001090.1	DPBF3	A/DPBF	ABSCISIC ACID-INSENSITIVE 5-like protein 2; Binds to the embryo specification element and the ABA- responsive element (ABRE) of the Dc3 gene promoter. Could participate in abscisic acid-regulated gene expression during seed development.
EVM0023876.1	ABF3	A/ABF	ABSCISIC ACID-INSENSITIVE 5-like protein 6; Binds to the ABA-responsive element (ABRE). Mediates stress- responsive ABA signaling; Belongs to the bZIP family. ABI5 subfamily.
EVM0033673.1	HYH	H	Transcription factor HY5-like; Transcription factor that promotes photomorphogenesis in light. Acts downstream of the light receptor network and directly affects transcription of light-induced genes. Specifically involved in the blue light specific pathway, suggesting that it participates in transmission of cryptochromes (CRY1 and CRY2) signals to downstream responses. In darkness, its degradatio…
EVM0081289.1	ABI5	A/DPBF	Protein ABSCISIC ACID-INSENSITIVE 5; Participates in ABA-regulated gene expression during seed development and subsequent vegetative stage by acting as the major mediator of ABA repression of growth. Binds to the embryo specification element and the ABA-responsive element (ABRE) of the Dc3 gene promoter and to the ABRE of the Em1 and Em6 genes promoters. Can also trans- activate its own promoter,…
EVM0018138.1	BZIP34/DEG7	E	Forms heterodimers with the related protein AtbZIP61. Binds to G-boxes in vitro and is localized to the nucleus in onion epidermal cells.
EVM0021546.1	FD	A	Protein FD; Transcription factor required for the transition to flowering promoted by FT; Belongs to the bZIP family.
EVM0037720.1	BZIP34/DEG7	E	Forms heterodimers with the related protein AtbZIP61. Binds to G-boxes in vitro and is localized to the nucleus in onion epidermal cells.
EVM0063375.1	BZIP69	I	Probable transcription factor PosF21; Putative transcription factor with an activatory role; Belongs to the bZIP family.
EVM0070189.1	BZIP62	J	Expression is induced by drought and mutants are sensitive to drought.
EVM0083288.1	FDP	A	bZIP transcription factor 27; Transcription factor required for the transition to flowering promoted by FT.
EVM0090462.2	FDP	A	bZIP transcription factor 27; Transcription factor required for the transition to flowering promoted by FT.
EVM0093042.1	TGA9	D	Transcription factor TGA9; Together with TGA10, basic leucine-zipper transcription factor required for anther development, probably via the activation of SPL expression in anthers and via the regulation of genes with functions in early and middle tapetal development. Required for signaling responses to pathogen-associated molecular patterns (PAMPs) such as flg22 that involves chloroplastic reacti…
